# Supplementary material for: Oral Health-Related Quality of Life in Patients after Stroke—A Systematic Review
Source: J Clin Med. 2022 Mar 4;11(5):1415. doi: 10.3390/jcm11051415 (PMC8911029; doi:10.3390/jcm11051415)
Supplement: Supplementary file 1 [file jcm-11-01415-s001.zip]

Archive with 1 entries (1 files):
- jcm-1544214-supplementary.pdf
